# Supplementary material for: Moving psychiatric deinstitutionalization forward: A scoping review of barriers and facilitators
Source: Glob Ment Health (Camb). 2023 May 4;10:e29. doi: 10.1017/gmh.2023.18 (PMC7615177; doi:10.1017/gmh.2023.18)
Supplement: Supplementary file 1 [file S2054425123000183sup.zip]

Archive with 4 entries (4 files):
- S2054425123000183sup001.docx
- S2054425123000183sup002.docx
- S2054425123000183sup003.docx
- S2054425123000183sup004.docx
